# Supplementary material for: Effects of early postnatal hyperoxia exposure combined with early ovalbumin sensitization on lung inflammation and bacterial flora in a juvenile mouse model of asthma
Source: Front Microbiol. 2023 Jul 6;14:1220042. doi: 10.3389/fmicb.2023.1220042 (PMC10358775; doi:10.3389/fmicb.2023.1220042)
Supplement: Supplementary file 1 [file Table_1.XLSX]

## Sheet: Sheet1
IL-2						IgE						leukocyte
I	II	III	IV			I	II	III	IV			I	II	III	IV
74.5	107.17	442.04	119.97			7.14	2.5	6.75	25.21			28.22	30.26	34.47	117.65
50.8	104.15	217.81	105.15			3.98	3.04	6.7	17.69			18.8	35.69	33.29	140.64
72.51	190.39	329.13	63.93			3.92	6.09	5.44	11.13			20.24	43.54	30.16	143.31
48.18	177.15	574.32	116.93			6.69	4.62	6.05	24.43			26.75	30.47	48.81	153.67
141.7	52.44	224.9	79.13			3.88	3.71	3.77	16.13			24.44	33.73	25.32	116.28
137.95	83.78	240.23	166.42			2.05	5.16	4.4	15.49			26.27	30.14	36.29	111.78
128.43	144.09	400.41	140.34			3.87	4.35	2.53	25.84			35.99	48.52	49.94	113.82
154.03	148.2	317.56	129.79			3.9	7.44	3.89	9.16			21.69	36.89	20.81	132.09
IL-17A						IL-5						Eosinophils
I	II	III	IV			I	II	III	IV			I	II	III	IV
5.13	63.57	62.33	95.98			40.65	72.98	97.47	147.1			3.98	5.57	2.92	16.84
7.91	42.33	55.95	108.52			32.52	38.82	62.55	157.88			1.89	6.79	4.47	30.31
7.15	67.78	76.48	134.38			56.46	28.42	84.97	202.13			2.14	1.18	5.75	27.62
18.83	68.54	57.24	128.09			68.63	33.53	89.47	203.46			2.94	3.31	6	36.91
22.44	73.34	48.69	118.61			39.15	29.31	68.3	194.22			3.21	2.77	4.67	12.05
16.64	46.26	63.187	193.12			25.61	64.25	78.77	173.51			5.5	1.87	3.33	20.47
25.46	48.38	49.7	135.11			36.54	36.07	41.59	157.2			2.89	2.01	2.41	16.11
31.09	101.98	46.26	148.15			34.12	39.21	97.59	231.76			1.61	3.72	2.58	11.36
IL-10						IL-13						Weight
I	II	III	IV			I	II	III	IV			I	II	III	IV
106.22	78.69	77.19	35.54			12.51	14.75	14.68	29.41			19.639	17.142	19.798	16.384
113.12	85.89	12.48	33.74			12.08	12.8	17.71	33.22			18.795	17.602	17.981	17.286
104.52	44.18	51.1	52.81			15.1	9.4	15.46	26.98			19.921	18.196	19.842	17.042
152.77	52.81	67.19	56.9			12.5	17.19	20.05	40.53			18.623	16.874	18.754	16.572
278.57	54	13.5	24.01			19.67	21.82	22.02	54.19			19.765	17.821	19.723	18.22
97.5	75.81	74.29	32.66			14.97	10.19	13.59	37.3			17.765	16.536	20.21	17.325
133.18	56.9	49.93	15.36			14.12	14.17	27.39	23.09			20.102	18.012	20.102	16.784
190.7	21.13	30.85	9.59			16.99	14.42	12.05	36.6			19.816	17.224	19.816	18.565
Airway Hyper Reactivity(AHR)											0	1.039	1.244	1.135	1.176
	I	II	III	IV								1.296	1.237	1.196	1.156
0	0.82	2.1	0.57	2.42								1.162	1.305	1.213	1.15
	0.76	1.98	0.68	2.51								1.141	1.235	1.163	1.313
	0.65	2.34	0.59	2.36								1.192	1.146	1.213	1.299
	0.52	2.56	0.6	2.63								1.117	1.219	1.168	1.244
	0.64	1.89	0.62	2.15								1.549	1.182	1.264	1.186
	0.53	2.42	0.66	2.46								1.192	1.243	1.256	1.263
	0.58	2.32	0.85	2.57							7	1.176	2.867	3.856	3.184
	0.69	2.31	0.76	2.38								1.156	3.162	3.798	3.28
6.25	2.03	4.56	2.35	8.37								1.15	3.219	3.621	3.243
	2.12	5.21	4.08	7.81								1.313	3.235	3.752	2.968
	1.97	4.98	3.86	9.37								1.299	3.312	3.728	3.312
	1.79	4.35	3.54	8.56								1.244	3.196	3.642	3.237
	1.89	3.86	3.29	7.36								1.186	3.171	4.126	3.141
	2.2	3.95	2.98	9.57								1.263	3.214	3.836	3.192
	2.08	4.78	3.76	8.21							42	19.639	17.142	19.798	16.384
	2.14	4.86	4.21	7.45								18.795	17.602	17.981	17.286
12.5	3.4	6.86	7.59	13.12								19.921	18.196	19.842	17.042
	3.25	6.23	6.58	12.86								18.623	16.874	18.754	16.572
	3.56	5.98	7.36	14.21								19.765	17.821	19.723	18.22
	4.2	6.84	8.82	13.52								17.765	16.536	20.21	17.325
	3.59	4.89	6.98	12.87								20.102	18.012	20.102	16.784
	5.47	5.67	5.95	14.13								19.816	17.224	19.816	18.565
	3.31	6.68	5.96	13.52
	2.38	7.15	6.78	14.67
25	7.1	5.59	8.95	16.12
	4.78	6.67	7.56	13.86
	6.56	7.98	9.84	17.12
	7.01	8.24	7.21	16.56
	5.98	7.56	7.86	14.67
	5.67	6.42	7.52	15.89
	6.58	5.87	8.12	17.24
	4.89	6.78	8.79	18.75
50	7.37	8.24	8.21	18.35
	6.81	7.56	8.43	15.56
	5.37	6.97	7.86	16.53
	6.56	8.23	9.45	17.35
	6.36	6.54	8.86	17.14
	7.57	8.76	7.97	15.65
	8.11	6.86	8.25	17.86
	7.45	7.21	9.14	16.96
